# Supplementary material for: Causal Forest Machine Learning Analysis of Parkinson’s Disease in Resting-State Functional Magnetic Resonance Imaging
Source: Tomography. 2024 Jun 6;10(6):894–911. doi: 10.3390/tomography10060068 (PMC11209036; doi:10.3390/tomography10060068)
Supplement: Supplementary file 1 [file tomography-10-00068-s001.zip]

Archive with 1 entries (1 files):
- tomography-2953964-supplementary.pdf
